# Supplementary material for: Impact of the Precursor on the Physicochemical Properties and Photoactivity of TiO2 Nanoparticles Produced in Supercritical CO2
Source: Nanomaterials (Basel). 2023 Aug 13;13(16):2328. doi: 10.3390/nano13162328 (PMC10459058; doi:10.3390/nano13162328)
Supplement: Supplementary file 1 [file nanomaterials-13-02328-s001.zip]

Archive with 1 entries (1 files):
- nanomaterials-2548549-supplementary.pdf
